# Supplementary material for: Targeting PML in triple negative breast cancer elicits growth suppression and senescence
Source: Cell Death Differ. 2019 Oct 1;27(4):1186–99. doi: 10.1038/s41418-019-0407-5 (PMC7104349; doi:10.1038/s41418-019-0407-5)
Supplement: Supplementary file 2 — Suppl Table 1 [file 41418_2019_407_MOESM2_ESM.xlsx]

## Sheet: MSMS-results-MDA-MB-231.txt
Supplemental Table 1. List of differentially secreted proteins upon silencing the PML protein in MDA-MB-231 cells.
Gene Name	Positivea	Negativeb	Log2FC	adj p-valuec
ACTB	65,3	15	2,168	2,65E-45
ACTG1	13,3	63,2	-2,199	3,79E-43
KRT16	9	0	37,7	8,28E-16
TUBA1C	2,2	16	-2,84	2,54E-14
KRT6C	7,3	0	30,09	7,02E-13
EEF1A1P5	6,8	0	28,27	5,16E-12
MMP1	0,2	7,7	-5,477	3,08E-11
BMP1	8	0,7	3,629	2,41E-09
MAN2A1	0	4	-32,68	1,34E-06
CLSTN3	7,5	1,2	2,729	1,45E-06
ITGB1	4	13,5	-1,71	2,59E-06
TNFRSF21	0,5	5,8	-3,5	2,66E-06
COL5A1	14,2	4,8	1,596	2,74E-06
FBN1	22,8	10,5	1,165	2,74E-06
TLN1	23,2	42,2	-0,8189	2,74E-06
SPARC	3,2	0	32,36	1,41E-05
KRT6A	3	0	28,98	2,93E-05
LTBP4	10	3	1,783	3,01E-05
SQSTM1	2,7	9,8	-1,837	3,43E-05
L1CAM	4	12,2	-1,56	4,20E-05
FRAS1	2,8	0	33,7	4,77E-05
SERPINE2	0,3	4,3	-3,656	5,65E-05
KRT7	8,5	2,3	1,909	5,90E-05
CPD	0,2	3,7	-4,414	7,44E-05
LUM	3,3	0,2	4,371	0,0001401
CPE	10,7	3,8	1,522	0,0001518
FAT1	3,8	0,3	3,568	0,0001518
TIMP3	0,3	4	-3,543	0,000152
NEU1	0,7	4,8	-2,813	0,0002139
ENPP1	1,7	7	-2,024	0,0002601
EPS8L2	2,3	0	30,54	0,0002992
ITGA3	0	2,3	-33,33	0,000455
PROS1	9	3,2	1,553	0,0005347
AKR1C1	3,5	10	-1,473	0,0005644
LTBP3	2,2	0	33,24	0,0005681
GALC	2,2	0	31,58	0,0005681
CD81	0,8	4,8	-2,492	0,0006621
IL6	0	2,2	-30,34	0,000793
ECHS1	0,3	3,3	-3,28	0,001325
SEC23A	3,2	0,3	3,295	0,001366
CFH	7,8	2,8	1,513	0,002035
SUMF2	0,3	3,2	-3,204	0,002174
EPHA2	2,7	7,8	-1,51	0,002632
KRT19	11,8	5,7	1,106	0,003352
GAS6	12,7	6,3	1,045	0,003882
LFNG	2,8	0,3	3,131	0,00403
SDCBP	0,8	4,2	-2,278	0,004093
UBE2K	2,3	0,2	3,852	0,004193
BMP4	2,3	0,2	3,851	0,004193
PYGL	3,5	8,8	-1,293	0,005184
IGFBP1	4,5	10,3	-1,151	0,006241
SAA1	0,5	3,2	-2,616	0,007954
MXRA8	3	0,5	2,629	0,008305
JAG1	3,2	8	-1,291	0,009363
CST4	2	6	-1,537	0,01085
HIST1H1C	1,5	5	-1,69	0,01406
SDC4	6,2	12,2	-0,9348	0,0169
BTF3	0,5	2,8	-2,463	0,0203
DSG2	8,2	3,8	1,136	0,0203
VASN	4	1,2	1,82	0,0205
SEMA3C	4,8	1,7	1,579	0,02166
MMP14	0,8	3,5	-2,024	0,02305
CANX	0,3	2,3	-2,76	0,02583
BSG	0,5	2,7	-2,371	0,03072
HIST2H2AA3	4,3	1,5	1,57	0,03543
HRNR	2,8	0,7	2,128	0,03625
SORT1	4,8	1,8	1,442	0,03753
COL4A2	9,3	5	0,9451	0,04005
PSMD3	1,8	5	-1,403	0,04453
SLC3A2	3,3	7,3	-1,093	0,04517
SF3B3	1	3,5	-1,765	0,04646
PIK3IP1	2	0,3	2,631	0,0493
THBS1	194,7	129	0,6395	1,69E-19
MYH9	96,3	66	0,591	2,89E-08
FLNB	138,8	107,5	0,4142	2,74E-06
KRT9	51,7	35,3	0,5922	0,0001426
HSPA5	71,3	96,3	-0,3876	0,0006753
GSN	32,2	21,2	0,6494	0,001826
AP1G1	1,8	0	30,19	0,002035
AHNAK	38	26,2	0,5821	0,002174
MATN2	0	1,8	-32,96	0,00267
CNN2	1,7	0	32,94	0,003784
PDIA4	19	30,3	-0,6292	0,004491
CTSC	12,3	21,3	-0,7452	0,006266
HYOU1	13,2	22,3	-0,7174	0,007086
HSP90AA1	71,5	92,3	-0,3232	0,008745
NAMPT	18,8	28,8	-0,5686	0,01708
KRT1	73,2	59,8	0,3355	0,01783
EFEMP1	23,2	15,5	0,625	0,01818
HSPG2	56,8	45,2	0,3767	0,0205
KRT8	21,3	14,2	0,6362	0,02239
ACBD3	1,2	0	30,92	0,02398
SEMA3B	1,2	0	32,42	0,02398
ASPH	1,2	0	28,09	0,02398
ALDH9A1	1,2	0	30,92	0,02414
KRT13	1,2	0	32,73	0,02431
HSP90B1	30,7	42,5	-0,425	0,03072
KRT2	32,5	44,3	-0,3999	0,04114
LOXL4	1	0	30,73	0,04517
SEMA7A	12,3	19,5	-0,6165	0,04517
F3	1	0	35,49	0,04517
KRT4	1	0	32,57	0,04517
GGH	12	19	-0,6172	0,04882
Notes:
a: Average normalized spectral counts from cells where PML is silenced
b: Average normalized spectral counts from cells where PML is expressed
c: the adjusted p-values have been corrected for multiple hypothesis testing according to Benjamini and Hochberg
