# Supplementary material for: Targeting PML in triple negative breast cancer elicits growth suppression and senescence
Source: Cell Death Differ. 2019 Oct 1;27(4):1186–99. doi: 10.1038/s41418-019-0407-5 (PMC7104349; doi:10.1038/s41418-019-0407-5)
Supplement: Supplementary file 3 — Suppl Table 2 [file 41418_2019_407_MOESM3_ESM.xlsx]

## Sheet: MSMS-results-CAMA1.txt
Supplemental Table 2. List of differentially secreted proteins upon silencing the PML protein in CAMA1 cells.
Gene Name	Positivea	Negativeb	Log2FC	adj p-valuec
KRT16	7,5	0,2	5,853	4,92E-14
CPVL	3,5	0,2	4,754	3,52E-06
CTSB	8,3	0,5	4,343	8,77E-13
KRT6C	4,7	0,3	4,169	2,01E-07
GNPTG	2	0	34,96	0,0001193
MELTF	2	0	34,96	0,0001193
ADGRG6	3,5	0	34,14	5,65E-07
PAM	3,5	0	34,07	1,44E-07
IGF1	2	0	31,67	0,00018
DLST	2,2	0	31,57	6,54E-05
MAN2B1	2	0	30,46	0,0002208
ATP6AP1	3,8	0,3	3,795	1,23E-05
AGT	5,2	0,5	3,665	3,20E-07
IGSF8	3,2	0,3	3,464	0,0002133
PCSK1N	5	0,5	3,458	2,89E-06
GM2A	3,5	0,5	3,09	0,0001814
PPT1	5,2	0,8	2,752	2,70E-05
LAMB2	23,7	4	2,736	9,95E-23
ANXA2	2	0,3	2,691	0,01643
CTSA	6	1,2	2,552	9,97E-06
PROS1	2,2	0,5	2,381	0,01638
KLK6	2	0,5	2,361	0,01909
LGMN	3	0,7	2,335	0,00539
CD109	4,8	1,3	2,219	0,0002133
CTSL	28,7	7,3	2,217	2,94E-22
SEMA3C	4,2	1	2,108	0,002333
GBA	5,3	1,5	2,107	0,0002133
CD9	3,7	1	2,068	0,004037
THRAP3	2	0,5	2,066	0,04868
SUMF2	4,5	1,3	2,05	0,001021
SCG3	2,2	0,7	2,017	0,03138
PLOD1	15,2	4,5	2,006	2,10E-10
ATP5F1B	8,3	2,5	1,954	9,74E-06
HSPG2	3,2	1	1,947	0,009834
SPP1	2	0,7	1,946	0,04365
CTSC	2,5	0,8	1,927	0,02292
HEXA	12,2	3,8	1,906	7,51E-08
IGSF3	4	1,3	1,861	0,004482
PTPRF	4,8	1,3	1,832	0,003419
MEGF10	2,8	1	1,83	0,01909
HSPA9	6,3	2	1,81	0,0004584
SPINT1	6	1,7	1,798	0,001198
RCN1	2,7	1	1,776	0,02639
LTBP1	5,8	1,8	1,686	0,002117
GLUD1	3,8	1,5	1,679	0,009834
LAMA5	19	6,2	1,674	2,21E-09
COL3A1	3,8	1,2	1,666	0,01794
GANAB	9,5	3,7	1,641	2,57E-05
IGFBP4	2,8	1	1,638	0,04167
NUCB1	5,5	2	1,636	0,002646
GDF15	7,8	3,2	1,609	0,0001871
ACTG1	43,3	16,2	1,6	6,02E-21
ECM1	51,7	21,2	1,534	7,62E-24
HRNR	4,8	2,2	1,482	0,00792
CTSD	15,3	6,5	1,467	7,27E-07
SDF4	11,3	4,8	1,452	3,21E-05
HEXB	6,8	2,8	1,446	0,002174
ENPP2	40,8	18,2	1,441	1,75E-17
CALU	19,7	8,8	1,398	4,65E-08
CLEC11A	5	2,3	1,398	0,01062
PLOD3	33,2	15	1,358	1,05E-12
HSPD1	14	6,7	1,323	1,40E-05
THBS1	35	15,3	1,307	3,41E-12
MCAM	4,8	2,5	1,268	0,0204
SORT1	6,2	3	1,234	0,01181
LMAN2	20,7	9,8	1,202	1,39E-06
CDSN	7	3,2	1,144	0,01516
GPNMB	6,7	3,7	1,108	0,01568
C1QBP	6,8	3,7	1,107	0,01516
PSAP	56,5	30,5	1,101	1,77E-15
NCAM2	6,3	3	1,081	0,02957
PTPRJ	6,5	3,8	1,078	0,01799
QSOX1	22,3	11,5	1,072	5,86E-06
AGRN	97	52	1,043	1,42E-23
AZGP1	23	11,8	1,04	8,44E-06
IGF2R	29	16,8	1,036	1,70E-07
GOLM1	7,7	4	0,9976	0,02236
CPE	11,7	6	0,9855	0,004482
CLSTN3	7,5	3,8	0,9683	0,03092
TIMP1	13,3	8,2	0,9474	0,002032
BTD	9	5,5	0,9192	0,01694
VGF	42,2	26	0,9144	1,42E-08
COL4A2	11,7	7,3	0,9044	0,006328
THBS2	80,3	50,8	0,896	9,74E-16
KRT14	8	5,5	0,8674	0,03104
CLU	20,3	11,8	0,8597	0,0005396
SRSF1	16,3	10,2	0,8183	0,003198
CNDP1	31	20,8	0,8156	1,48E-05
ACTB	0,5	33,2	-6,02	6,27E-52
PYGB	0,2	6,3	-4,887	7,52E-08
PARP1	0,2	5,8	-4,857	1,49E-07
CHL1	0,2	4,5	-4,523	7,05E-06
UBA2	0,2	4,7	-4,51	6,86E-06
VAT1	0,2	4	-4,261	5,99E-05
SSRP1	0,2	3,5	-4,094	0,0002133
ATIC	0,5	10	-4,033	3,55E-11
PSAT1	0	4,5	-36,74	7,31E-07
AKR1B1	0	3,7	-33,64	9,89E-06
HIST1H1B	0	7	-32,8	1,44E-10
TLN1	0	5,2	-31,98	7,81E-08
TOP1	0	2,8	-31,6	0,0001068
ADH5	0	3	-31,46	7,01E-05
SHMT1	0	2,2	-31,35	0,0008571
NOLC1	0	2	-31,26	0,001397
IPO7	0	2,2	-31,14	0,000962
PFAS	0	3,3	-30,64	1,66E-05
DPYSL2	0,2	3,2	-3,933	0,0006571
CCT7	0,2	2,7	-3,719	0,002311
TSNAX	0,2	2,5	-3,603	0,004076
CAND1	0,3	4	-3,442	0,0001235
NANS	0,3	4,2	-3,383	0,0001604
PRPF19	0,2	2,2	-3,372	0,01097
ZRANB2	0,2	2	-3,224	0,01799
SMAP	0,3	3,2	-3,152	0,001197
HDAC2	0,3	3,3	-3,043	0,001811
EEF1A1P5	0	5,5	-29,57	3,63E-08
HIST1H1E	0	4,8	-29,43	2,50E-07
HIST1H1C	0	2,7	-28,73	0,0002133
HIST1H2BL	0	2,3	-28,58	0,0001179
HIST1H2AA	0	2,7	-28,57	0,0002133
FSCN1	0,8	7,7	-2,84	2,44E-06
ESD	0,3	2,8	-2,797	0,006854
CLIC4	0,3	2,7	-2,639	0,0132
NUMA1	0,5	3,7	-2,637	0,002174
PACSIN2	0,5	3,8	-2,629	0,002095
NRDC	0,3	2,5	-2,625	0,01517
SAE1	0,3	2,3	-2,557	0,0203
PPP4R2	0,3	2,2	-2,542	0,02364
EIF3D	0,3	2,2	-2,457	0,0309
LMNB2	0,3	2,2	-2,457	0,0309
PAICS	0,7	4,3	-2,399	0,001846
TPP2	0,7	4,5	-2,393	0,001765
GBE1	0,3	2,2	-2,339	0,04252
EIF3L	0,7	3,8	-2,324	0,003465
HNRNPR	1,2	6,7	-2,312	6,75E-05
ZC3H18	0,5	2,7	-2,28	0,01704
H2AFZ	1,3	7,7	-2,269	2,55E-05
CSE1L	0,7	3,5	-2,238	0,006362
SCIN	1,7	9	-2,216	5,22E-06
EIF3C	0,8	4,2	-2,19	0,002799
EIF3A	1	5	-2,153	0,001198
H2AFY	1	5	-2,13	0,001397
TNFRSF19	0,7	3,3	-2,124	0,01156
PRMT1	0,8	4	-2,096	0,005129
CAP1	2	10	-2,083	4,13E-06
DENR	0,7	3,3	-2,071	0,01433
EIF3I	0,8	4	-2,067	0,006012
IDH1	1	5	-2,059	0,002165
DCPS	0,5	2,3	-2,015	0,04841
VIM	3,8	19	-1,997	3,06E-10
OTUB1	0,8	3,5	-1,986	0,01097
TPR	1	4,3	-1,877	0,00792
TSN	1	4,2	-1,852	0,009796
XPNPEP1	0,7	2,8	-1,789	0,04868
G3BP1	1,5	5,7	-1,756	0,002762
HMGA1	1,3	4,8	-1,694	0,00792
TNC	16,3	58	-1,692	2,38E-26
RPS3A	0,8	3	-1,692	0,04379
HNRNPL	2,3	8,5	-1,689	0,0002561
TCP1	1,5	5,7	-1,678	0,004677
CCT3	1,2	4,2	-1,663	0,01643
RPS19	1	3,7	-1,653	0,0287
ACAT2	1,2	4,2	-1,598	0,02225
XRCC6	5,5	18,7	-1,591	6,95E-08
PLEC	1,3	4,3	-1,589	0,01643
PPM1G	1,3	4,3	-1,589	0,01643
UCHL3	1,2	4,2	-1,571	0,02521
EIF6	1,3	4,5	-1,566	0,01736
SYNCRIP	1	3,5	-1,543	0,04675
RCC2	4,3	14,3	-1,541	5,86E-06
AARS	2	6	-1,53	0,004646
NUCKS1	4	12,5	-1,485	4,02E-05
H3F3A	1,5	4,8	-1,485	0,01799
TARS	4,8	15,5	-1,475	5,64E-06
MYH9	2,5	7,8	-1,466	0,002039
FAM49B	2	6,2	-1,447	0,007708
PGM1	3,7	12,3	-1,425	0,0001585
IPO5	4,8	15,2	-1,418	1,48E-05
YWHAH	1,8	5,5	-1,39	0,01637
PCNA	2,3	6,7	-1,374	0,007232
HMGB2	5,3	15,2	-1,371	1,67E-05
GNPDA1	1,8	5,5	-1,351	0,01965
NQO1	2,2	6	-1,35	0,01232
PPP2R1A	2,2	5,8	-1,331	0,01433
HNRNPD	4	11,2	-1,321	0,0005241
EEA1	1,8	5,7	-1,306	0,02458
CLTC	7,5	18,7	-1,222	9,97E-06
GSTO1	3,2	9,2	-1,196	0,00643
AHCY	5,3	13	-1,162	0,0006619
TXNRD1	2,7	6,5	-1,14	0,025
IQGAP1	5,8	14,3	-1,129	0,0005241
GARS	3,8	9,3	-1,095	0,008559
PA2G4	6,3	14,8	-1,083	0,0006207
EEF1G	4,8	11,2	-1,063	0,004244
NUDC	3,2	7,3	-1,058	0,02508
PMEL	4,5	10,8	-1,05	0,006328
ILF2	3	6,7	-1,037	0,03557
CCT8	5,8	13,3	-0,9941	0,003239
RACK1	7,3	16,5	-0,9925	0,0008948
YWHAQ	11	24,8	-0,9853	2,97E-05
HIST1H4A	11,3	25,7	-0,9827	2,32E-05
PTMA	10	20,5	-0,9753	0,0001375
RAN	3,8	8,7	-0,9632	0,02611
ACLY	8,8	18,2	-0,9353	0,0007296
HMCN1	5,2	11,5	-0,9167	0,01312
UBE2I	4	8,7	-0,9107	0,03503
VCL	6,3	12,5	-0,9043	0,00775
NPEPPS	4,8	9,7	-0,8469	0,03442
UBA1	7,8	15	-0,8357	0,006505
XRCC5	9,5	18,8	-0,8244	0,002539
CPOX	0	2,2	-36	0,001081
Notes:
a: Average normalized spectral counts from cells where PML is silenced
b: Average normalized spectral counts from cells where PML is expressed
c: the adjusted p-values have been corrected for multiple hypothesis testing according to Benjamini and Hochberg
